# Supplementary material for: Impact of Elicitation on Plant Antioxidants Production in Taxus Cell Cultures
Source: Antioxidants (Basel). 2023 Apr 5;12(4):887. doi: 10.3390/antiox12040887 (PMC10135721; doi:10.3390/antiox12040887)
Supplement: Supplementary file 1 [file antioxidants-12-00887-s001.zip]

Archive with 1 entries (1 files):
- antioxidants-2310771-supplementary.pdf
